# Supplementary material for: The Gene Expression of the Transcription Factors HY5 and HFR1 Is Involved in the Response of Arabidopsis thaliana to Artificial Sun-like Lighting Systems
Source: Biology (Basel). 2025 Sep 23;14(10):1315. doi: 10.3390/biology14101315 (PMC12561826; doi:10.3390/biology14101315)
Supplement: Supplementary file 1 [file biology-14-01315-s001.zip]

Archive with 1 entries (1 files):
- biology-3824557-supplementary.pdf
